# Supplementary material for: Integrative taxonomy and species distribution models of the genus Diamesus Hope, 1840 (Coleoptera: Staphylinidae: Silphinae)
Source: Sci Rep. 2023 Feb 23;13:3192. doi: 10.1038/s41598-023-30019-x (PMC9950127; doi:10.1038/s41598-023-30019-x)
Supplement: Supplementary file 2 — Supplementary Information 2. [file 41598_2023_30019_MOESM2_ESM.xls]

## Sheet: souradnice
species	region / iNaturalist ID	locality	altitude [m]	N/S	E	longitude	latitude
Diamesus bimaculatus	Taiwan: Taipei City	Pittu	450	24°54¢	121°45.5¢	121.758	24.9
Diamesus bimaculatus	Taiwan: Taoyuan City	14 km E Fuhsing	800	24°50¢	121°23¢	121.383	24.8333
Diamesus bimaculatus	Taiwan: Taoyuan City	Fuxing Township, Dongyan Mt.	800			121.417	24.825
Diamesus bimaculatus	Taiwan: Hsinchu county	Xin-Zhu [= Hsinchu]		24°48¢	120°58¢	120.967	24.8
Diamesus bimaculatus	Taiwan: Yilan county	Fu Shan botanical garden	700	24°45,5¢	121°35.8¢	121.597	24.7583
Diamesus bimaculatus	Taiwan: Hsinchu county	Baoshan		24°45¢	121°00¢	121	24.75
Diamesus bimaculatus	Taiwan: Taoyuan City	Paling		24°40¢	121°23¢	121.383	24.6667
Diamesus bimaculatus	Taiwan: Taoyuan City	Szuling		24°39¢	121°25¢	121.417	24.65
Diamesus bimaculatus	Taiwan: Yilan county	Paling env., Chituan [= Chiduan]		24°39¢	121°28¢	121.467	24.65
Diamesus bimaculatus	Taiwan: Yilan county	Mingchyr	1150	24°39¢	121°28¢	121.467	24.65
Diamesus bimaculatus	Taiwan: Hsinchu county	Chienshih [= Jianshi Township ]		24°34¢	121°19¢	121.317	24.5667
Diamesus bimaculatus	Taiwan: Miaoli county	21 km E Tungshih	1335	24°15¢	121°55¢	120.917	24.25
Diamesus bimaculatus	Taiwan: Taichung City	Chingshan				121.085	24.235
Diamesus bimaculatus	Taiwan: Nantou county	Mt. Hohuangshan [= Mt. Hehuan]	1600	24°10¢	121°17¢	121.283	24.1667
Diamesus bimaculatus	Taiwan: Nantou county	Jenai [= Jenai Township], Huishun [= Huisun]				121.031	24.091
Diamesus bimaculatus	Taiwan: Nantou county	16 km E Kuohsing, Ursun F. [= Huisun ]	560	24°05¢	121°00¢	121	24.0833
Diamesus bimaculatus	Taiwan: Taichung City	25 km N Puli, Nisun forest area [=Huisun F.A.]	500	24°05¢	121°02¢	121.033	24.0833
Diamesus bimaculatus	Taiwan: Nantou county	Jenai [= Jenai Township], Meifeng [Mt.]		24°05¢	121°10¢	121.167	24.0833
Diamesus bimaculatus	Taiwan: Nantou county	Wushe		24°02¢	121°07¢	121.117	24.0333
Diamesus bimaculatus	Taiwan: Nantou county	Lushan spa	1200	24°02¢	121°11¢	121.183	24.0333
Diamesus bimaculatus	Taiwan: Nantou county	Nanshanxi		24°01¢	121°05¢	121.083	24.0167
Diamesus bimaculatus	Taiwan: Nantou county	Chunyan [= Chunyang]		24°01¢	121°09¢	121.15	24.0167
Diamesus bimaculatus	Taiwan: Nantou county	Hori [= Puli]		23°58¢	120°58¢	120.967	23.9667
Diamesus bimaculatus	Taiwan: Nantou county	Riyuedan [= Sun Moon Lake]		23°51¢	120°54¢	120.9	23.85
Diamesus bimaculatus	Taiwan: Nantou county	3 km E Tili	555	23°47¢	120°58¢	120.967	23.7833
Diamesus bimaculatus	Taiwan: Nantou county	Luku [= Lugu Township], Hsitou [= Xitou]		23°40.4¢	120°47.8	120.797	23.6733
Diamesus bimaculatus	Taiwan: Kaohsiung City	Tengchih				120.915	23.277
Diamesus bimaculatus	Taiwan: Kaohsiung City	10-11 km NE Chiahsien [= Jiaxian]	300	23°10¢	120°39¢	120.65	23.1667
Diamesus bimaculatus	Taiwan: Kaohsiung City	Kosempo [= Chiahsien or Jiaxian District]		23°05¢	120°35¢	120.583	23.0833
Diamesus bimaculatus	Taiwan: Kaohsiung City	Lukuei, Tunchi [= Tungzhi or Tengzhi]		23°04¢	120°45¢	120.75	23.0667
Diamesus bimaculatus	Taiwan: Kaohsiung City	Paosan [= Baoshan]				120.708	23.038
Diamesus bimaculatus	Taiwan: Kaohsiung City	Liukuei [= Liugui District]		23°00¢	120°38¢	120.633	23
Diamesus bimaculatus	Taiwan: Kaohsiung City	Shanping	640	23°10¢	120°39¢	120.683	22.9667
Diamesus bimaculatus	Taiwan: Kaohsiung City	15 km SE Shanping, near Tuona [= Duona]	1050	22°55¢	120°43¢	120.717	22.9167
Diamesus bimaculatus	Taiwan: Pingtung county	Taiwu Township, Xinzhi Mt.				120.645	22.547
Diamesus bimaculatus	Taiwan: Taitung county	7 km N Tupan	500	22°29¢	120°52¢	120.867	22.4833
Diamesus bimaculatus	Taiwan: Pingtung county	Kenting Botanical Garden	260			120.811	21.959
Diamesus osculans	China: Shaanxi prov.	Daba Shan Mts., 1–15 km S Shou-Man	1000-1600	32°14¢	108°34¢	108.567	32.2333
Diamesus osculans	China: Zhejiang prov.	Lin’an env., Mt. Tianmu Shan	1300	30°22¢	119°31¢	119.517	30.3667
Diamesus osculans	China: Zhejiang prov.	Lin’an env., Mt. [West] Tianmu Shan	1300	30°21¢	119°25¢	119.417	30.35
Diamesus osculans	China: Anhui prov.	Jixi env. [= Huayang]	1200	30°05¢	118°35¢	118.583	30.0833
Diamesus osculans	China: Chongqing munic.	Chunking [= Chongqing]		29°32¢	106°31¢	106.517	29.5333
Diamesus osculans	China: Xizang aut. reg.	Motuo County, Ximohe bridge	707			95.342	29.352
Diamesus osculans	India: Uttarakhand state	Bhim Tal	1500	29°21¢	079°33¢	79.55	29.35
Diamesus osculans	China: Xizang aut. reg.	Linzhi Pref., Motuo County, Dexing		29°20¢	095°18¢	95.3	29.3333
Diamesus osculans	China: Xizang aut. reg.	Motuo County, Lagongchachung	1250			95.316	29.318
Diamesus osculans	China: Xizang aut. reg.	Motuo, 80K [= Medog]	2100	29°19¢	095°20¢	95.3333	29.3167
Diamesus osculans	China: Xizang aut. reg.	Linzhi Pref., Motuo County, Baibung [= Beibeng] Township		29°14¢	095°10¢	95.1667	29.2333
Diamesus osculans	Nepal: Kaski distr.	Mt. Annapurna, Poon Hill	2800	28°34¢	083°50¢	83.8333	28.5667
Diamesus osculans	Thailand: Chiang Rai prov.	Doi Mae Salong		28°18¢	099°44¢	99.7333	28.3
Diamesus osculans	Nepal: Rasuwa distr.	Ganesh Himal, ca. 20 km NE Trisuli, Mailung Khola	1040	28°04,5¢	085°12,5¢	85.2083	28.075
Diamesus osculans	China: Jiangxi prov.	Wuyi Shan Mts., Xipaihe vill.	1500	27°54¢	117°20¢	117.333	27.9
Diamesus osculans	China: Fujian prov.	Mt. Wuyishan, Xianfengling	1200	27°49¢	117°50¢	117.833	27.8167
Diamesus osculans	China: Hunan prov.	Xinhua env.	1500	27°45¢	111°17¢	111.283	27.75
Diamesus osculans	China: Hunan prov.	Xinhua env., Mt. Tianlong Shan	1500	27°42¢	111°07¢	111.117	27.7
Diamesus osculans	India: Sikkim state	[without locality] [centroid]		27°20¢	088°37¢	88.6167	27.3333
Diamesus osculans	India: Assam state	Darjeeling		27°02¢	088°15¢	88.25	27.0333
Diamesus osculans	Bhutan: Paro distr.	Gedu	2100	26°56¢	089°30¢	89.5	26.9333
Diamesus osculans	India: West Bengal state	Darjeeling, road Siliguri-Kursuong		26°52¢	088°18¢	88.3	26.8667
Diamesus osculans	India: Assam state	Nambor Reserve Forest, Garampani	100	26°30¢	093°55¢	93.9167	26.5
Diamesus osculans	India: Meghalaya state	Shilong env., Umran		25°46¢	091°52¢	91.8667	25.7667
Diamesus osculans	Myanmar: Kachin state	40 km N Myitkyina, Chanc Kand	235	25°44¢	097°23¢	97.3833	25.7333
Diamesus osculans	China: Fujian prov.	Daiyushan NNR, Leifeng Station		25°42,6¢	118°13,1¢	118.218	25.71
Diamesus osculans	China: Fujian prov.	Quanzhou City, Nancheng, Zian Village, Zhanglingjiao		25°42,6¢	118°17,1¢	118.285	25.71
Diamesus osculans	India: Meghalaya state	Cero Hills, Nokrek Nat. Park	1150	25°40¢	091°04¢	91.0667	25.6667
Diamesus osculans	China: Fujian prov.	Daiyushan NNR, Houzhai Station		25°34,3¢	118°18¢	118.3	25.5717
Diamesus osculans	China: Guangxi aut. reg.	Wangdong Township, Pingshi Village	450-900	25°15¢	108°41¢	108.683	25.25
Diamesus osculans	China: Fujian prov.	Mt. Liangyeshan, Yunshicai	720	25°06¢	116°06¢	116.1	25.1
Diamesus osculans	China: Guangdong prov.	Dadongshan		24°56¢	112°43¢	112.717	24.9333
Diamesus osculans	China: Guangdong prov.	Ruyuan env., Shikankong	1700	24°55¢	113°00¢	113	24.9167
Diamesus osculans	China: Guangdong prov.	Ruyuan env., Shikankong [= Shikengkong]	1700	24°55¢	113°00¢	113	24.9167
Diamesus osculans	China: Fujian prov.	Nanjing County, Huboliao, Xiangxi		24°31¢	117°17¢	117.283	24.5167
Diamesus osculans	Japan: Nansei-shoto Islands	Yaeyama-retto Islands: Ishigaki Island		24°22¢	124°10¢	124.167	24.3667
Diamesus osculans	Japan: Nansei-shoto Islands	Yaeyama-retto Islands: Iriomote Island		24°20¢	123°49¢	123.817	24.3333
Diamesus osculans	China: Yunnan prov.	Jinping County, Fenshuiling	1870	24°14¢	103°03¢	103.05	24.2333
Diamesus osculans	China: Guangdong prov.	Longmen county		23°44¢	114°15¢	114.25	23.7333
Diamesus osculans	Taiwan: Nantou county	Lugu Township, Fenghuang valley				120.8	23.7306
Diamesus osculans	China: Guangdong prov.	lit.: Chaozhou		23°39¢	116°37¢	116.617	23.65
Diamesus osculans	Taiwan: Hualien county	Guangfu Township, Manuo				121.477	23.6491
Diamesus osculans	Taiwan: Nantou county	Zhushan Township, Yingfengbao				120.782	23.6449
Diamesus osculans	China: Guangxi aut. reg.	Napo County, Defu	1350	23°19¢	105°48¢	105.8	23.3167
Diamesus osculans	China: Yunnan prov.	Yuanyang County	1630	23°13¢	102°50¢	102.833	23.2167
Diamesus osculans	Vietnam: Cao Bang prov.	Cao Bang		22°41¢	106°17¢	106.283	22.6833
Diamesus osculans	Taiwan: Pingtung county	Neipu Township, Laopi Village				120.61	22.6426
Diamesus osculans	Vietnam: Cao Bang prov.	Mt. Pia Oac	1200	22°37¢	105°52¢	105.867	22.6167
Diamesus osculans	China: Yunnan prov.	Puer City, Laiyanghe National Forest Park		22°36¢	101°00¢	101	22.6
Diamesus osculans	Taiwan: Taitung county	Taimali Township, Jinlun				120.963	22.533
Diamesus osculans	China: Guangdong prov.	lit.: Zhongshan		22°31¢	113°22¢	113.367	22.5167
Diamesus osculans	Vietnam: Lao Cai prov.	Hoang Liang Nature Park, Tram Ton	1915			103.77	22.349
Diamesus osculans	Vietnam: Lao Cai prov.	Sa Pa district, Cat-Cat village		22°20¢	103°49¢	103.817	22.3333
Diamesus osculans	Vietnam: Lao Cai prov.	Sapa	1500	22°20¢	103°50¢	103.833	22.3333
Diamesus osculans	Vietnam: Lao Cai prov.	trickle along trail Sapa – Muong Hoa		22°19¢	103°50¢	103.833	22.3167
Diamesus osculans	China: Yunnan prov.	Nabanhe Nat. Reserve, Guomenshan	1100	22°18¢	100°39¢	100.65	22.3
Diamesus osculans	China: Yunnan prov.	Nabanhe Nat. Reserve, Guomenshan	1100	22°18¢	100°39¢	100.65	22.3
Diamesus osculans	Vietnam: Lao Cai prov.	Fan-Si-Pan		22°18¢	103°46¢	103.767	22.3
Diamesus osculans	China: Yunnan prov.	Menghai County, Nabanhe Reserve, Guomenshan, Hongdoushanyakou	1435			100.62	22.24
Diamesus osculans	China: Yunnan prov.	Nabanhe Reserve, Benglong Village env.	858			100.65	22.16
Diamesus osculans	Taiwan: Pingtung county	Hengchun		22°00¢	120°45¢	120.75	22
Diamesus osculans	China: Yunnan prov.	Mengla County, Menglun Town	800	21°56¢	101°14¢	101.233	21.9333
Diamesus osculans	China: Yunnan prov.	Mengla County, Xishuangbanna Nature Reserve		21°53¢	101°18¢	101.3	21.8833
Diamesus osculans	Vietnam: Tuyen Quang prov.	Tuyen Quang		21°49¢	105°12¢	105.2	21.8167
Diamesus osculans	Vietnam: Ninh Binh prov.	Cuc Phuong National Park		20°19¢	105°37¢	105.617	21.8167
Diamesus osculans	China: Guangxi aut. reg.	Fangchenggang City, Fulong Township	240	21°48¢	107°57¢	107.95	21.8
Diamesus osculans	China: Guangxi aut. reg.	Fangchenggang City, Banba Township	500	21°40¢	107°39¢	107.65	21.6667
Diamesus osculans	China: Yunnan prov.	Xishuangbanna, Bubang Village	700	21°35¢	101°35¢	101.583	21.5833
Diamesus osculans	Vietnam: Son La prov.	Deo Pha Din		21°34¢	103°32¢	103.567	21.5667
Diamesus osculans	Vietnam: Vinh Phu prov.	Tam Dao mountain range	900	21°27¢	105°38¢	105.633	21.45
Diamesus osculans	Vietnam: Vinh Phu prov.	Ngoc Thanh commune, Me Linh Station for Biodiversity	80			105.712	21.384
Diamesus osculans	China: Yunnan prov.	Mengla County, Xishuangbanna State, 1.5 km E Shangyong		21°14¢	101°44¢	101.733	21.2333
Diamesus osculans	Laos: Louang Namtha prov.	5 km SW Muang Sing, Chiang Tung Stupa	750	21°10¢	101°08¢	101.133	21.1667
Diamesus osculans	Laos: Louang Namtha prov.	20 km NW Louang Namtha	900	21°09.2¢	101°18.7¢	101.312	21.1533
Diamesus osculans	Myanmar: Mandalay region	Mt. Popa		20°55¢	095°15¢	95.25	20.9167
Diamesus osculans	Vietnam: Hoa Binh prov.	Reg. de Hoa Binh		20°50¢	105°19¢	105.317	20.8333
Diamesus osculans	Laos: Louang Namtha prov.	65 km NW Luang Nam Tha, Nam Tha [= Ha]	1050	20°49¢	101°15¢	101.25	20.8167
Diamesus osculans	Laos: Louang Phrabang prov.	5 km W of Ban Song Cha	1200	20°33¢	102°14¢	102.233	20.55
Diamesus osculans	Laos: Houa Phan prov.	Ban Kangpabang env., 25 km SE of Vieng Xai		20°19¢	104°25¢	104.417	20.3167
Diamesus osculans	Laos: Houa Phan prov.	Mt. Phu Pane	900-1600	20°12¢	103°59¢	103.983	20.2
Diamesus osculans	Thailand: Chiang Mai prov.	Mae Ai		20°02¢	099°18¢	99.3	20.0333
Diamesus osculans	Laos: Louang Phrabang prov.	240 km N Vientiane, 10 km N Louang-Phrabang	250	19°58¢	102°08¢	102.133	19.9667
Diamesus osculans	Thailand: Chiang Rai prov.	Yanae, 28 km W Mae Suai		19°39¢	099°17¢	99.2833	19.65
Diamesus osculans	Vietnam: Nghe An prov.	Po Phuong	280	19°37¢	104°58¢	104.967	19.6167
Diamesus osculans	Thailand: Chiang Mai prov.	Doi Chiang Dao	1150	19°24¢	098°52¢	98.8667	19.4
Diamesus osculans	Laos: Xiang Khoang prov.	Xieng Khouang		19°19¢	103°22¢	103.367	19.3167
Diamesus osculans	Thailand: Chiang Mai prov.	Huai Nam Dang Nat. Park	1500-1700	19°16¢	098°36¢	98.6	19.2667
Diamesus osculans	China: Hainan prov.	Limushan Township, Limushan Nature Res.	652	19°10.4¢	109°43.7¢	109.717	19.1667
Diamesus osculans	China: Hainan prov.	Baisha County, Hongkan Reservoir	553			109.499	19.082
Diamesus osculans	China: Hainan prov.	Baisha County, Nankai Township, Yinggeling	259			109.411	19.08
Diamesus osculans	China: Hainan prov.	Baisha County, Hongxin Village	500	19°04¢	109°33¢	109.55	19.0667
Diamesus osculans	China: Hainan prov.	Qiongzhong County, Yinggen Town, Baihualing				109.81	19
Diamesus osculans	China: Hainan prov.	Baisha County, Nankai Township, Nanmaola	1261			109.384	18.953
Diamesus osculans	Vietnam: Nghe An prov.	Con Cuong		18°56¢	104°49¢	104.817	18.9333
Diamesus osculans	China: Hainan prov.	Tongshen City, Maoyang Town		18°56¢	109°30¢	109.5	18.9333
Diamesus osculans	China: Hainan prov.	Hainan Island, Mt. Wuzhi Shan	730	18°54¢	109°40¢	109.667	18.9
Diamesus osculans	China: Hainan prov.	Hainan Island, Mt. Wuzhi Shan	1500	18°53¢	109°43¢	109.717	18.8833
Diamesus osculans	Thailand: Chiang Mai prov.	Doi Pui		18°49¢	098°53¢	98.8833	18.8167
Diamesus osculans	Thailand: Chiang Mai prov.	15 km Samoeng to Hang Dong Rd.	460	18°48¢	098°50¢	98.8333	18.8
Diamesus osculans	Thailand: Chiang Mai prov.	Chiang Mai, Doi Suthep		18°48¢	098°53¢	98.8833	18.8
Diamesus osculans	Thailand: Chiang Mai prov.	Chiang Mai		18°47¢	099°00¢	99	18.7833
Diamesus osculans	Thailand: Nan prov.	Ban Pua		18°46¢	100°48¢	100.8	18.7667
Diamesus osculans	China: Hainan prov.	Ledong County, Jianfengling, Summer resort	930	18°45¢	108°50¢	108.833	18.75
Diamesus osculans	China: Hainan prov.	Ledong County, Jianfengling, Mingfenggu	983			108.843	18.744
Diamesus osculans	China: Hainan prov.	Ledong County, Jianfengling, Tianchi summer resort	982			108.843	18.743
Diamesus osculans	China: Hainan prov.	Ledong county, Jianfengzhen, Mt. Jianfengling		18°43¢	108°53¢	108.883	18.7167
Diamesus osculans	China: Hainan prov.	Lingshui County, Diaoluoshan Mt. Reservoir	600-1000	18°43¢	109°53¢	109.883	18.7167
Diamesus osculans	Laos: Vientiane prov.	Ban Van Eue [= Ban Van Heue]		18°19¢	102°01¢	102.017	18.3167
Diamesus osculans	Laos: Vientiane prov.	Vientiane		17°58¢	102°36¢	102.6	17.9667
Diamesus osculans	Laos: Saiyabuli prov.	Puu Soai		17°44¢	101°00¢	101	17.7333
Diamesus osculans	Philippines	Luzon Island, Kalinga-Apayao prov., Cordillera centr. mts, Saltan Upper valley	750	17°30¢	121°08¢	121.133	17.5
Diamesus osculans	Philippines	Luzon Island, Sagada	1550	17°05¢	120°53¢	120.883	17.0833
Diamesus osculans	Thailand: Phetchabun prov.	22 km Lom Sak to Khon Kaen		16°45¢	101°13¢	101.217	16.75
Diamesus osculans	Myanmar: Kayin state	Dawna Range		16°41¢	098°20¢	98.3333	16.6833
Diamesus osculans	Vietnam: Thua Thien-Hue prov.	Bach Ma Mt.	1400	16°13¢	107°51¢	107.85	16.2167
Diamesus osculans	Philippines	Luzon Island, Imugan, [N. Vicaya]		16°12¢	120°52¢	120.867	16.2
Diamesus osculans	Laos: Sekong prov.	51 km N Sekong, Ho Chi Minh trail	580	15°48¢	106°39¢	106.65	15.8
Diamesus osculans	Laos: Attapu prov.	Bolaven Plateau, 15 km SE of Ban Houaykong, Nong Lom (lake) env.	800	15°02¢	106°35¢	106.583	15.0333
Diamesus osculans	Philippines	Luzon Island, Manila		14°35¢	120°59¢	120.983	14.5833
Diamesus osculans	Thailand: Saraburi prov.	Saraburi		14°31¢	100°55¢	100.917	14.5167
Diamesus osculans	Thailand: Nakhon Nayok prov.	Kao Yai Nat. Park		14°20¢	101°30¢	101.5	14.3333
Diamesus osculans	Vietnam: Gia Lai prov.	Pleiku, Nui Hon Cong	1400	13°59¢	108°38¢	108.633	13.9833
Diamesus osculans	Vietnam: Gia Lai prov.	An Khe		13°57¢	108°40¢	108.667	13.95
Diamesus osculans	India: Karnataka state	Mysore, Shimoga distr., Agumbe Ghat	609	13°30¢	075°06¢	75.1	13.5
Diamesus osculans	Cambodia	Prey Lang Wildlife Sanctuary		13°14,7¢	105°37,3¢	105.622	13.245
Diamesus osculans	Thailand: Chon Buri prov.	Sriracha env.		13°09¢	100°56¢	100.933	13.15
Diamesus osculans	India: Tamil Nadu state	Madras		13°05¢	080°16¢	80.2667	13.0833
Diamesus osculans	Thailand: Rayong prov.	1 mi E Kilosip		12°41¢	100°57¢	100.95	12.6833
Diamesus osculans	Vietnam: Lam Dong prov.	12 km N of Dalat, Lang Bian	1580-1750	12°03¢	108°27¢	108.45	12.05
Diamesus osculans	Vietnam: Lam Dong prov.	Da Lat		11°55¢	108°27¢	108.45	11.9167
Diamesus osculans	Cambodia	R’leak Korng Cherng village		11°46,7¢	103°47¢	103.783	11.7783
Diamesus osculans	Vietnam: Lam Dong prov.	Agric. Station of Blao	800	11°31¢	107°47¢	107.783	11.5167
Diamesus osculans	Vietnam: Lam Dong prov.	Bao Lac, Dei Binh stream		11°30¢	107°51¢	107.85	11.5
Diamesus osculans	India: Tamil Nadu state	Devala	975	11°28¢	076°23¢	76.3833	11.4667
Diamesus osculans	India: Tamil Nadu state	Kotagiri env.		11°25¢	076°52¢	76.8667	11.4167
Diamesus osculans	Cambodia	Kirirom Nat. Park	780	11°21¢	104°05¢	104.083	11.35
Diamesus osculans	Philippines	lit: Cebú Island, Bugó		11°03¢	124°00¢	124	11.05
Diamesus osculans	India: Tamil Nadu state	Coimba [= Coimbatore]		11°00¢	076°58¢	76.9667	11
Diamesus osculans	Vietnam: Dong Nai prov.	30 miles NE Saigon, Trang Bom		10°57¢	107°00¢	107	10.95
Diamesus osculans	Philippines	Leyte Island, Leyte, Mahapag, Brgy: Tagpili	600	10.8°	124.8°	124.8	10.8
Diamesus osculans	India: Tamil Nadu state	Anamalai Hills, Chinchona	1067	10°17¢	076°59¢	76.9833	10.2833
Diamesus osculans	Thailand: Ranong prov.	Ranong		09°58¢	098°38¢	98.6333	9.96667
Diamesus osculans	India: Kerala state	Travancore, Wallardi		09°35¢	077°06¢	77.1	9.58333
Diamesus osculans	India: Kerala state	Kumili, Peryiar		09°31¢	077°12¢	77.2	9.51667
Diamesus osculans	India: Kerala state	Trivandrum distr., Poonmudi Range	915	08°36¢	077°15¢	77.25	8.6
Diamesus osculans	Philippines	Mindanao Island, Bukidnon, Santa Fe		08°21¢	124°47¢	124.783	8.35
Diamesus osculans	Philippines	Mindanao Island, 30 km E Malaybalay, Busdi	1000	08°16¢	125°15¢	125.25	8.26667
Diamesus osculans	Philippines	Mindanao Island, Bukidnon, Silipon [= Sil-Ipon]		08°14¢	124°49¢	124.817	8.23333
Diamesus osculans	Philippines	Mindanao Island, Malambo Range, Busay Resort	1200	07°29¢	125°16¢	125.267	7.48333
Diamesus osculans	Sri Lanka: Kandy distr.	Thawalamtenne, milepost 30 on Kandy – Mahiyangana road	820	07°20¢	080°56¢	80.9333	7.33333
Diamesus osculans	Philippines	Mindanao Island, Parang		07°20¢	124°14¢	124.233	7.33333
Diamesus osculans	Sri Lanka: Kandy distr.	Madugoda	790	07°18¢	080°52¢	80.8667	7.3
Diamesus osculans	Sri Lanka: Kandy distr.	Candy		07°17¢	080°37¢	80.6167	7.28333
Diamesus osculans	Sri Lanka: Kandy distr.	Peradeniya		07°14¢	080°35¢	80.5833	7.23333
Diamesus osculans	Sri Lanka: Ampara distr.	Ekgal Aru tank	100	07°11¢	081°37¢	81.6167	7.18333
Diamesus osculans	Philippines	Mindanao Island, Malapang		07°09¢	124°40¢	124.667	7.15
Diamesus osculans	Philippines	Mindanao Island, Mt. Apo		07°01¢	125°16¢	125.267	7.01667
Diamesus osculans	Malaysia: Kedah state	Talan Sintok		06°26¢	100°31¢	100.517	6.43333
Diamesus osculans	Thailand: Narathiwat prov.	Narathiwat, km 17 on Ban Tabing Tingngi to Sri Sakhon Rd.	250	06°25¢	101°49¢	101.817	6.41667
Diamesus osculans	Thailand: Yala prov.	Khao Pok Yo	340	06°21¢	101°21¢	101.35	6.35
Diamesus osculans	Malaysia: Sabah state	lit.: Tombongon		06°00¢	116°14¢	116.233	6
Diamesus osculans	Malaysia: Sabah state	Kundasang	1000	05°59¢	116°34¢	116.567	5.98333
Diamesus osculans	Malaysia: Sabah state	near Ranau	300	05°58¢	116°41¢	116.683	5.96667
Diamesus osculans	Malaysia: Sabah state	50 km E Kota Kinabalu, Crocker mts, Gn. Emas		05°55¢	116°27¢	116.45	5.91667
Diamesus osculans	Malaysia: Sabah state	Sandakan [env.], Sepilok		05°52¢	117°57¢	117.95	5.86667
Diamesus osculans	Malaysia: Sabah state	SW slope of Mt. Trus Madi	1200	05°35¢	116°29¢	116.483	5.58333
Diamesus osculans	Malaysia: Sabah state	Bunsit		05°26¢	116°09¢	116.15	5.43333
Diamesus osculans	Malaysia: Sabah state	Gn. Alab		05°20¢	116°32¢	116.533	5.33333
Diamesus osculans	Malaysia: Sabah state	Keningau area, Tenom Agic. Res. Station	230	05°07¢	115°56¢	115.083	5.11667
Diamesus osculans	Malaysia: Perak state	Bukit Larut, Maxwell hill	1100	04°52¢	100°48¢	100.8	4.86667
Diamesus osculans	Indonesia: Aceh autonom. district	30 km W Peureulak, Krueng toan	80	04°49¢	097°37¢	97.6167	4.81667
Diamesus osculans	Malaysia: Perak state	Trong [= Terung]		04°42¢	100°42¢	100.7	4.7
Diamesus osculans	Brunei	Lamunin, Bukit Sulang		04°38¢	114°34¢	114.567	4.63333
Diamesus osculans	Malaysia: Pahang state	Cameron Highlands, Tanah Rata	1525	04°28¢	101°23¢	101.383	4.46667
Diamesus osculans	Malaysia: Pahang state	Cameron Highlands, Tanah Rata	1430	04°28¢	101°23¢	101.383	4.46667
Diamesus osculans	Malaysia: Pahang state	Cameron Highlands, 2 km S Tanah Rata, on Tapah road		04°27¢	101°23¢	101.383	4.45
Diamesus osculans	Malaysia: Pahang state	Cameron Highlands, Habu	1190	04°26¢	101°23¢	101.383	4.43333
Diamesus osculans	Malaysia: Sarawak state	Niabi Pare [= Niah National Park]		03°50¢	113°43¢	113.717	3.83333
Diamesus osculans	Indonesia: Sumatera Utara prov.	Deli		03°46¢	098°42¢	98.7	3.76667
Diamesus osculans	Indonesia: Aceh autonom. district	Mt. Bandahara, Bivouac Two, Serbolangit Range	1430	03°44¢	097°43¢	97.7167	3.73333
Diamesus osculans	Indonesia: Aceh autonom. district	Alas valley, Ketambe		03°43¢	097°37¢	97.6167	3.71667
Diamesus osculans	Indonesia: Aceh autonom. district	Alas valley, Balelutu	320	03°43¢	097°38¢	97.6333	3.71667
Diamesus osculans	Malaysia: Pahang state	Fraser’s Hill	1190	03°43¢	101°44¢	101.733	3.71667
Diamesus osculans	Malaysia: Pahang state	110 km N Kuala Lumpur, Fraser’s Hill	1500	03°43¢	101°44¢	101.733	3.71667
Diamesus osculans	Indonesia: Sumatera Utara prov.	Sumatra’s O. K., Sungai Bedagei	183	03°30¢	099°12¢	99.2	3.5
Diamesus osculans	Malaysia: Pahang state	Genting Highlands		03°24¢	101°46¢	101.767	3.4
Diamesus osculans	Indonesia: Maluku prov.	Buru, Mada Range [=Kapalamadan Mt.]	850-1100	03°16¢	129°22¢	129.367	3.26667
Diamesus osculans	Indonesia: Sumatera Utara prov.	Brastagi [= Berastagi]	1700	03°11¢	098°31¢	98.5167	3.18333
Diamesus osculans	Indonesia: Sumatera Utara prov.	Dolok Merangir		03°08¢	099°08¢	99.1333	3.13333
Diamesus osculans	Indonesia: Sumatera Utara prov.	18 km W Merek	1800	02°56¢	098°31¢	98.5167	2.93333
Diamesus osculans	Indonesia: Sumatera Utara prov.	8 km W Sidikalang	1250	02°45¢	098°15¢	98.25	2.75
Diamesus osculans	Indonesia: Sumatera Utara prov.	8 km S Prapat	1400	02°36¢	098°56¢	98.9333	2.6
Diamesus osculans	Malaysia: Johor state	Endau Rompin Nat. Park, Salendang	100	02°30¢	103°20¢	103.333	2.5
Diamesus osculans	Indonesia: Sumatera Utara prov.	Tele, Dairi mts		02°27¢	098°43¢	98.7167	2.45
Diamesus osculans	Indonesia: Maluku prov.	Morotai Island		02°19¢	128°26¢	128.433	2.31667
Diamesus osculans	Indonesia: Sumatera Utara prov.	W Sumatera, Mt. Sanggul	1250	02°15¢	098°44¢	98.7333	2.25
Diamesus osculans	Malaysia: Malacca state	Malacca [= Melaka]		02°12¢	102°15¢	102.25	2.2
Diamesus osculans	Indonesia: Sumatera Utara prov.	20 km NE P.-Siantar	1000	02°08¢	098°46¢	98.7667	2.13333
Diamesus osculans	Malaysia: Sarawak state	Kapit		02°00¢	112°56¢	112.933	2
Diamesus osculans	Indonesia: Sumatera Utara prov.	Siantar env., Pasar Manduge		01°58¢	098°47¢	98.7833	1.96667
Diamesus osculans	Indonesia: Sumatera Utara prov.	Sipirok		01°37¢	099°16¢	99.2667	1.61667
Diamesus osculans	Indonesia: Sumatera Utara prov.	Nias Island, Hili Maziaya		01°24¢	097°24¢	97.4	1.4
Diamesus osculans	Malaysia: Sarawak state	Semongok		01°24¢	110°20¢	110.333	1.4
Diamesus osculans	Malaysia: Sarawak state	Bau district, Bidi	90-240	01°23¢	110°08¢	110.133	1.38333
Diamesus osculans	Indonesia: Maluku prov.	Halmahera Island, 15 km SE Baru, Mt. Talagaranu		01°12¢	127°32¢	127.533	1.2
Diamesus osculans	Malaysia: Sarawak state	Taber Longhouse [?= Tabau]		01°04¢	111°50¢	111.833	1.06667
Diamesus osculans	Indonesia: Sulawesi Utara prov.	Gng. Ambang F. R. near Kotamobagu	1200	00°43¢	124°17¢	124.283	0.716667
Diamesus osculans	Indonesia: Riau prov.	Sumatra, Rumbai-Minas		00°42¢	101°26¢	101.433	0.7
Diamesus osculans	Indonesia: Riau prov.	Sumatra, Rumbai		00°35¢	101°26¢	101.433	0.583333
Diamesus osculans	Indonesia: Sumatera Barat prov.	Payakumbuh env., Harau valley	500-800	-00°07¢	100°37¢	100.617	-0.116667
Diamesus osculans	Indonesia: Sumatera Barat prov.	Batang Paloepoeh [= Palupuh]	900	-00°08¢	100°18¢	100.3	-0.133333
Diamesus osculans	Indonesia: Sumatera Barat prov.	Payakumbuh		-00°13¢	100°37¢	100.617	-0.216667
Diamesus osculans	Indonesia: Sumatera Barat prov.	Fort de Kock [= Bukittinggi]	920	-00°18¢	100°21¢	100.35	-0.3
Diamesus osculans	Indonesia: Sumatera Barat prov.	Annai valley Natural Reserve, Mt. Singgalang	500-1000	-00°23¢	100°20¢	100.333	-0.383333
Diamesus osculans	Indonesia: Sumatera Barat prov.	Padang Panjang		-00°27¢	100°24¢	100.4	-0.45
Diamesus osculans	Indonesia: Sulawesi Utara prov.	Dumoga-Bone Nat. Park, Hog’s Back’ camp	492	-00°33¢	123°40¢	123.667	-0.55
Diamesus osculans	Indonesia: Maluku prov.	Bacan Island, SE slopes of Mt. Sibela, 5 km SE Makian	500-750	-00°44¢	127°34¢	127.567	-0.733333
Diamesus osculans	Indonesia: Sumatera Barat prov.	Solok district, Mt. Intan	900	-00°48¢	100°38¢	100.633	-0.8
Diamesus osculans	Indonesia: Papua Barat prov.	Sorong		-00°52¢	131°17¢	131.283	-0.866667
Diamesus osculans	Indonesia: Sumatera Barat prov.	Kepulauan Mentawai islands, Siberut island, N part	50-100	-00°56¢	098°51¢	98.85	-0.933333
Diamesus osculans	Indonesia: Papua prov.	Numfoor Island		-01°00¢	134°53¢	134.883	-1
Diamesus osculans	Indonesia: Sumatera Barat prov.	NE Barus [= Batangbarus]	600	-01°01¢	100°38¢	100.633	-1.01667
Diamesus osculans	Indonesia: Papua Barat prov.	Manokwari Regency, Arfak Mts., Maibri village	1670	-01°07¢	133°54¢	133.9	-1.11667
Diamesus osculans	Indonesia: Papua Barat prov.	30 km S Manokwari, Arfak mts, Ngat Biep river, Ngat valley	950	-01°08¢	134°03¢	134.05	-1.13333
Diamesus osculans	Indonesia: Papua Barat prov.	Manokwari district, Arfak mts, ca. 20 km S of Warmere, Duebei	1190	-01°09¢	133°59¢	133.983	-1.15
Diamesus osculans	Indonesia: Papua Barat prov.	S of Manokwari, NW Oransbari		-01°20¢	134°15¢	134.25	-1.33333
Diamesus osculans	Indonesia: Sumatera Barat prov.	N Korintji vallei [= Kerinci]		-01°39¢	101°08¢	101.133	-1.63333
Diamesus osculans	Indonesia: Sumatera Barat prov.	Kerinci [= Kerinci Seblat National Park]		-01°48¢	101°07¢	101.117	-1.8
Diamesus osculans	Indonesia: Papua prov.	Bodem, Sarmi Area		-01°51¢	138°45¢	138.75	-1.85
Diamesus osculans	Indonesia: Sulawesi Tengah prov.	Morowali env.		-01°52¢	121°30¢	121.5	-1.86667
Diamesus osculans	Indonesia: Papua prov.	Bodem, 11 km SE of Oerberfaren	100	-01°58¢	138°44¢	138.733	-1.96667
Diamesus osculans	Indonesia: Papua prov.	Maffin Bay		-01°58¢	138°52¢	138.867	-1.96667
Diamesus osculans	Indonesia: Papua prov.	River Tor (mouth), 4 km E of Hol Maffen		-01°58¢	138°54¢	138.9	-1.96667
Diamesus osculans	Indonesia: Papua prov.	Cyclops mts, Depapre	500	-02°27¢	140°21¢	140.35	-2.45
Diamesus osculans	Indonesia: Papua prov.	Ifar, Cyclops Mts.	300-500	-02°32¢	140°31¢	140.517	-2.53333
Diamesus osculans	Indonesia: Papua prov.	Hollandia [= Jayapura]		-02°32¢	140°42¢	140.7	-2.53333
Diamesus osculans	Indonesia: Papua prov.	Sentani	90	-02°34¢	140°30¢	140.5	-2.56667
Diamesus osculans	Indonesia: Sulawesi Selatan prov.	E of Mamuju Makki		-02°41¢	118°52¢	118.867	-2.68333
Diamesus osculans	Indonesia: Maluku prov.	Seram Island, 12 km SE Wahai Solea		-02°48¢	129°22¢	129.367	-2.8
Diamesus osculans	Indonesia: Maluku prov.	Seram Island, Manusela Nat. Park, Wae Mual plain		-02°48¢	129°36¢	129.6	-2.8
Diamesus osculans	Indonesia: Papua Barat prov.	Fakfak, airport		-02°56¢	132°18¢	132.3	-2.93333
Diamesus osculans	Indonesia: Sulawesi Selatan prov.	Rantepao		-02°59¢	119°54¢	119.9	-2.98333
Diamesus osculans	Indonesia: Sumatera Selatan prov.	Palembang		-03°00¢	104°45¢	104.75	-3
Diamesus osculans	Indonesia: Maluku prov.	Seram Is., West Seram Regency, Sahulau env.	400	-03°02¢	128°43¢	128.717	-3.03333
Diamesus osculans	Indonesia: Sulawesi Selatan prov.	Palopo	1400	-03°05¢	120°14¢	120.233	-3.08333
Diamesus osculans	Indonesia: Papua prov.	Nabire, Pusppensaat (base camp 54 km)		-03°24¢	135°20¢	135.333	-3.4
Diamesus osculans	Indonesia: Papua prov.	Naribe, Irian Jaya highway, km 45	745	-03°30¢	135°44¢	135.733	-3.5
Diamesus osculans	Indonesia: Maluku prov.	E Buru, Ilath env., Remaja Mt.	200	-03°33¢	127°11¢	127.183	-3.55
Diamesus osculans	Indonesia: Maluku prov.	Ambon Island, Ambaina [= Ambon]		-03°42¢	128°09¢	128.15	-3.7
Diamesus osculans	Indonesia: Bengkulu prov.	Bengkulu		-03°47¢	102°15¢	102.25	-3.78333
Diamesus osculans	Indonesia: Maluku prov.	Ambelau Island		-03°50¢	127°11¢	127.183	-3.83333
Diamesus osculans	Papua New Guinea: East Sepik prov.	Ulop		-03°53¢	142°27¢	142.45	-3.88333
Diamesus osculans	Indonesia: Papua prov.	Dogyiai Regency, Mapia env.		-03°55¢	135°52¢	135.867	-3.91667
Diamesus osculans	Papua New Guinea: East New Britain prov.	New Britain, Ralum		-04°19¢	152°14¢	152.233	-4.31667
Diamesus osculans	Papua New Guinea: East New Britain prov.	New Britain Island, Yalom	1000	-04°25¢	151°45¢	151.75	-4.41667
Diamesus osculans	Papua New Guinea	lit: New Britain Island: Gazelle Peninsula, Yalom		-04°25¢	151°45¢	151.75	-4.41667
Diamesus osculans	Papua New Guinea: East Sepik prov.	Amboin		-04°36¢	143°29¢	143.483	-4.6
Diamesus osculans	Papua New Guinea	lit: Amboin		-04°37¢	143°29¢	143.483	-4.61667
Diamesus osculans	Indonesia: Papua prov.	Star mountains, Mabilabol, Kec. Oksibil	1240	-04°54¢	140°37¢	140.617	-4.9
Diamesus osculans	Papua New Guinea: Madang prov.	Baiteta		-05°01¢	145°45¢	145.75	-5.01667
Diamesus osculans	Papua New Guinea: Madang prov.	10 km S Siniap	160			145.079	-5.227
Diamesus osculans	Papua New Guinea: Madang prov.	Astrolabe-B[ay]		-05°14¢	145°47¢	145.783	-5.23333
Diamesus osculans	Papua New Guinea: Madang prov.	Friedrich-Wilhelms-hafen		-05°14¢	145°47¢	145.783	-5.23333
Diamesus osculans	Indonesia: Sulawesi Selatan prov.	Punchak		-05°17¢	120°07¢	120.117	-5.28333
Diamesus osculans	Indonesia: Lampung prov.	Lampongs [= Bandar Lampung]		-05°27¢	105°16¢	104.75	-5.45
Diamesus osculans	Papua New Guinea: Eastern Highlands prov.	Kainantu env.		-06°17¢	145°52¢	145.867	-6.28333
Diamesus osculans	Indonesia: Reg. of Jakarta	Tandjong [= Groeneveld]		-06°18¢	106°51¢	106.85	-6.3
Diamesus osculans	Papua New Guinea	lit: Erap		-06°32¢	146°42¢	146.7	-6.53333
Diamesus osculans	Indonesia: Jawa Barat	Buitenzorg [= Bogor]		-06°35¢	106°47¢	106.783	-6.58333
Diamesus osculans	Papua New Guinea: Morobe prov.	Finschhafen, Heldsbach		-06°36¢	147°51¢	147.85	-6.6
Diamesus osculans	Papua New Guinea: Morobe prov.	Buso river		-06°40¢	147°12¢	147.2	-6.66667
Diamesus osculans	Indonesia: Jawa Barat	Mt. Pangrango		-06°46¢	106°58¢	106.967	-6.76667
Diamesus osculans	Indonesia: Jawa Barat	Gede		-06°47¢	106°58¢	106.967	-6.78333
Diamesus osculans	Papua New Guinea: Morobe prov.	Lae env., Gurakor		-06°50¢	146°38¢	146.633	-6.83333
Diamesus osculans	Papua New Guinea: Morobe prov.	Bulow [= Bulowat]		-07°05¢	146°38¢	146.633	-7.08333
Diamesus osculans	Indonesia: Jawa Barat	Tjinjiroean [= Cinyiruan]	1700	-07°10¢	107°36¢	107.6	-7.16667
Diamesus osculans	Papua New Guinea: Morobe prov.	Bulolo	700	-07°12¢	146°37¢	146.617	-7.2
Diamesus osculans	Papua New Guinea: Morobe prov.	Wau, Mt. Missim	880-1300	-07°19¢	146°48¢	146.8	-7.31667
Diamesus osculans	Papua New Guinea: Morobe prov.	Mt. Kaindi	2350	-07°20¢	146°41¢	146.683	-7.33333
Diamesus osculans	Papua New Guinea: Northern prov.	Popondetta	25	-07°20¢	146°41¢	146.683	-7.33333
Diamesus osculans	Papua New Guinea: Morobe prov.	Wau		-07°20¢	146°43¢	146.717	-7.33333
Diamesus osculans	Papua New Guinea: Gulf prov.	Tekadu	120	-07°38¢	146°34¢	146.567	-7.63333
Diamesus osculans	Papua New Guinea: Gulf prov.	Ivimka Res. Station, Lakekamu Basin	120	-07°44¢	146°30¢	146.5	-7.73333
Diamesus osculans	Indonesia: Maluku prov.	Tanimbar Islands, Yamdena Island, 5 km NW Lorulun village	150	-07°50¢	131°18¢	131.3	-7.83333
Diamesus osculans	Papua New Guinea: Morobe prov.	Garaina	900-1800	-07°53¢	147°08¢	147.133	-7.88333
Diamesus osculans	Papua New Guinea: Gulf prov.	Murua		-07°55¢	145°48¢	145.8	-7.91667
Diamesus osculans	Indonesia: Bali	Bedugul Lag., Tamblingan lakes env.	1200	-08°15¢	115°06¢	115.1	-8.25
Diamesus osculans	Indonesia: Nusa Tenggara Timur prov.	Alor Island, Moru env.	500	-08°15¢	124°30¢	124.5	-8.25
Diamesus osculans	Indonesia: Nusa Tenggara Timur prov.	Pantar Island, Tanah Labang env.	350	-08°19¢	124°16¢	124.267	-8.31667
Diamesus osculans	Solomon Islands	New Georgia Island, Munda		-08°19¢	157°14¢	157.233	-8.31667
Diamesus osculans	Indonesia: Nusa Tenggara Barat prov.	Lombok Island, S Bentek vill., N slopes of Mt. Rinjani, Pusuk hill	700-800	-08°28¢	116°30¢	116.5	-8.46667
Diamesus osculans	Indonesia: Nusa Tenggara Barat prov.	Lombok Island, Boun Pusuk	200	-08°29¢	116°05¢	116.083	-8.48333
Diamesus osculans	Indonesia: Nusa Tenggara Timur prov.	Flores Island, Ruteng area, Mt. Kuwus	400-800	-08°36¢	120°27¢	120.45	-8.6
Diamesus osculans	Solomon Islands	Guadalcanal Is., Kukum [= Malaita Is., Kukumu]		-08°46¢	160°42¢	160.7	-8.76667
Diamesus osculans	Papua New Guinea: Northern prov.	Kokoda	400	-08°53¢	147°44¢	147.733	-8.88333
Diamesus osculans	Papua New Guinea: Western prov.	Oriomo River	6	-09°01¢	143°13¢	143.217	-9.01667
Diamesus osculans	Papua New Guinea: Milne Bay prov.	Woodlark Island [= Muyua Island]		-09°08¢	152°46¢	152.767	-9.13333
Diamesus osculans	Solomon Islands	Guadalcanal Is., Tenaru River		-09°26¢	160°05¢	160.083	-9.43333
Diamesus osculans	Papua New Guinea: National Capital District	Port Moresby		-09°28¢	147°11¢	147.183	-9.46667
Diamesus osculans	Papua New Guinea: Milne Bay prov.	Fergusson Island		-09°32¢	150°40¢	150.667	-9.53333
Diamesus osculans	Indonesia: Nusa Tenggara Timur prov.	Lesser Sundas, West Timor, Soe Region		-09°51¢	124°17¢	124.283	-9.85
Diamesus osculans	Indonesia: Nusa Tenggara Timur prov.	Timor Island, 50 km S Kupang, Buraen	350	-10°17¢	123°50¢	123.833	-10.2833
Diamesus osculans	Australia: Queensland	Cape York Peninsula, Lockerbie		-10°48¢	142°28¢	142.467	-10.8
Diamesus osculans	Australia: Northern Territory	Darwin		-12°27¢	130°50¢	130.833	-12.45
Diamesus osculans	Australia: Northern Territory	lit: Mudginberri		-12°37¢	132°52¢	132.867	-12.6167
Diamesus osculans	Australia: Queensland	Cape York Peninsula, Brown’s Creek	60	-14°38¢	144°06¢	144.1	-14.6333
Diamesus osculans	Australia: Queensland	13 km W of Musgrave	220	-14°48¢	143°23¢	143.383	-14.8
Diamesus osculans	Australia: Queensland	Cape York Peninsula, Hann River Roadhouse	76	-15°01¢	143°52¢	143.867	-15.0167
Diamesus osculans	Australia: Queensland	Endeavour River		-15°25¢	145°05¢	145.083	-15.4167
Diamesus osculans	Australia: Queensland	Daintree		-16°15¢	145°19¢	145.317	-16.25
Diamesus osculans	Australia: Northern Territory	lit: Cape Crawford		-16°34¢	135°41¢	135.683	-16.5667
Diamesus osculans	Australia: Queensland	Mt. Molloy		-16°40¢	145°20¢	145.333	-16.6667
Diamesus osculans	Australia: Queensland	Mareeba Shire, Kuranda Russet Park	460	-16°40¢	145°28¢	145.467	-16.6667
Diamesus osculans	Australia: Queensland	Cairns		-16°55¢	145°45¢	145.75	-16.9167
Diamesus osculans	Australia: Queensland	Gordonvale		-17°06¢	145°47¢	145.783	-17.1
Diamesus osculans	Australia: Queensland	Atherton		-17°16¢	145°28¢	145.467	-17.2667
Diamesus osculans	Australia: Queensland	Yungaburra		-17°16¢	145°35¢	145.583	-17.2667
Diamesus osculans	Australia: Queensland	Innisfail, Polly Creek		-17°31¢	146°02¢	146.033	-17.5167
Diamesus osculans	Australia: Queensland	Innisfail, Wooroo-nooran Nat. Park	790	-17°36¢	145°41¢	145.683	-17.6
Diamesus osculans	Australia: Queensland	Normantown [= Normanton]		-17°40¢	141°03¢	141.05	-17.6667
Diamesus osculans	Australia: Queensland	lit: Kirrama Ra.		-18°06¢	145°42¢	145.7	-18.1
Diamesus osculans	Australia: Queensland	lit: Ingham		-18°39¢	146°09¢	146.15	-18.65
Diamesus osculans	Australia: Queensland	Mackay		-21°09¢	149°10¢	149.167	-21.15
Diamesus osculans	Australia: Queensland	Carmila		-21°54¢	149°25¢	149.417	-21.9
Diamesus osculans	Australia: Queensland	lit: 15 km S Biloela		-24°32¢	150°31¢	150.517	-24.5333
Diamesus osculans	Australia: Queensland	Eidsvold		-25°22¢	151°07¢	151.117	-25.3667
Diamesus osculans	Australia: Queensland	Brisbane		-27°28¢	153°02¢	153.033	-27.4667
Diamesus osculans	Australia: Queensland	Teviot Range, near Fliders-Peak		-27°55¢	152°45¢	152.75	-27.9167
Diamesus osculans	Australia: Queensland	McPherson Range, Lamington Nat. Park, Binna Burra	750	-28°11¢	153°11¢	153.183	-28.1833
Diamesus osculans	Australia: New South Wales	Mullumbimby, Cedar Rd., Huonbrook		-28°33¢	153°30¢	153.5	-28.55
Diamesus osculans	Australia: New South Wales	lit: Bonville		-30°23¢	153°04¢	153.067	-30.3833
Diamesus osculans	Australia: New South Wales	Armidale		-30°31¢	151°40¢	151.667	-30.5167
Diamesus osculans	Australia: New South Wales	Macleay River		-30°51¢	152°27¢	152.45	-30.85
Diamesus osculans	Australia: Australian Capital Territory	Canberra		-35°19¢	149°07¢	149.117	-33.3167
Diamesus osculans	Australia: New South Wales	Blue Mountains		-33°44¢	150°18¢	150.3	-33.7333
Diamesus osculans	Australia: New South Wales	Sydney		-33°50¢	151°06¢	151.1	-33.8333
Diamesus osculans	Australia: New South Wales	Sydney, Cabramatta		-33°53¢	150°56¢	150.933	-33.8833
Diamesus osculans	Australia: New South Wales	Padstow		-33°57¢	151°02¢	151.033	-33.95
Diamesus osculans	Australia: Victoria	Melbourne		-37°49¢	144°57¢	144.95	-37.8167
Diamesus bimaculatus	21414276	Taipei				121.526	25.1861
Diamesus bimaculatus	21414277	Taipei				121.518	25.1848
Diamesus bimaculatus	32820844	Taipei				121.572	25.1665
Diamesus bimaculatus	51737753	Yunlin				120.612	23.5968
Diamesus osculans	127163424	指南宮 [Chi Nan Temple, Zhinan Village, Tchaj-wan]				121.587	24.9798
Diamesus osculans	131739938	台灣苗栗縣卓蘭發電廠 [Zhuolan Power Plant, Miaoli County, Taiwan]				120.886	24.3507
Diamesus osculans	131740065	台灣苗栗縣卓蘭發電廠 [Zhuolan Power Plant, Miaoli County, Taiwan]				120.886	24.3507
Diamesus osculans	127531024	地點 [Lugu Township - Neihu Village, Tchaj-wan]				120.78	23.6703
Diamesus osculans	120045856	603台灣嘉義縣梅山鄉嘉義縣梅山鄉頂樟湖 [Dingzhang Lake, Meishan Township, Chiayi County, Taiwan]				120.609	23.5762
Diamesus osculans	30510136	ThĂ nh CĂ´ng, Leuchtabend Hanna				105.873	22.6072
Diamesus osculans	65413321	SĂŁo Francisco Xavier, Ilhas, Macao				113.563	22.1233
Diamesus osculans	65389471	St, Francis Xavier's Parish, Macao				113.561	22.1216
Diamesus osculans	18697094	Khok Mon, Nam Nao District, Phetchabun, Thailand				101.75	16.6938
Diamesus osculans	18618444	Goa, India				74.124	15.2993
Diamesus osculans	32813156	Khao Soi Dao N,P, Chanthaburi Thailand				102.174	13.1104
Diamesus osculans	53838242	Cheruthuruthi, Kerala, India				76.2927	10.7257
Diamesus osculans	26849646	Bundu Tuhan, 89300 Tenompok, Sabah,				116.528	6.00337
Diamesus osculans	8614028	The Nest Maxwell Hill Taiping Malaysia				100.799	4.86373
Diamesus osculans	18751185	Raub, Pahang, Malaysia				101.75	3.71597
Diamesus osculans	18751411	Raub, Pahang, Malaysia				101.75	3.71597
Diamesus osculans	19028052	Raub, Pahang, Malaysia				101.75	3.71597
Diamesus osculans	19028061	Raub, Pahang, Malaysia				101.75	3.71597
Diamesus osculans	19028082	Raub, Pahang, Malaysia				101.75	3.71597
Diamesus osculans	35699798	23, Jalan Peninjau, Bukit Fraser, 49000 Bukit Fraser, Pahang, Malaysia				101.75	3.71594
Diamesus osculans	18389475	Bukit Fraser, 49000 Bukit Fraser, Pahang, Malesia				101.75	3.7159
Diamesus osculans	19027997	Bukit Fraser, 49000 Bukit Fraser, Pahang, MaleisiĂ«				101.75	3.71583
Diamesus osculans	5242760	Bukit Fraser, 49000 Bukit Fraser, Pahang, Malaysia				101.737	3.71187
Diamesus osculans	5288928	Fraser's Hill, Pahang, Malaysia				101.737	3.71187
Diamesus osculans	5289149	Fraser's Hill, Pahang, Malaysia				101.737	3.71187
Diamesus osculans	5289155	Fraser's Hill, Pahang, Malaysia				101.737	3.71187
Diamesus osculans	64196793	Fraser's Hill, Pahang, Malaysia				101.737	3.71187
Diamesus osculans	64201211	Fraser's Hill, Pahang, Malaysia				101.737	3.71187
Diamesus osculans	65265656	Fraser's Hill, Pahang, Malaysia				101.737	3.71187
Diamesus osculans	45247526	Fraser's Hill, Pahang, Malasia				101.739	3.70796
Diamesus osculans	38211343	Jayapura, Papua,				139.855	-2.98792
Diamesus osculans	61539766	151 Ponzo Rd, Shannonvale QLD 4873, Australia				145.381	-16.5006
Diamesus osculans	55686617	Mount Dalrymple, Eungella Hinterland QLD 4741, Australia				148.633	-21.0333
Diamesus osculans	64288489	Eerwah Vale QLD 4562, Australia				152.898	-26.4827
Diamesus osculans	66292395	Whitecross Road, Bli Bli, QLD, AU				153.026	-26.6111
Diamesus osculans	69141176	Whitecross Road, Bli Bli, QLD, AU				153.026	-26.6115
Diamesus osculans	26284953	Queensland, AU				152.904	-26.703
Diamesus osculans	70719160	Maleny QLD 4552, Australia				152.84	-26.755
Diamesus osculans	49838410	Maleny QLD 4552, Australia				152.84	-26.755
Diamesus osculans	47574463	Maleny QLD 4552, Australia				152.84	-26.755
Diamesus osculans	60160736	Maleny QLD 4552, Australia				152.84	-26.755
Diamesus osculans	46660124	Maleny QLD 4552, Australia				152.84	-26.755
Diamesus osculans	49329704	Maleny QLD 4552, Australia				152.84	-26.7551
Diamesus osculans	26282547	Queensland, AU				152.947	-26.7994
Diamesus osculans	12275720	Mount Mellum QLD 4550, Australia				152.926	-26.8187
Diamesus osculans	10112122	Mount Mellum QLD 4550, Australia				152.92	-26.8235
Diamesus osculans	65034713	Mount Mellum QLD 4550, Australia				152.921	-26.8238
Diamesus osculans	10164338	Mount Mellum QLD 4550, Australia				152.92	-26.824
Diamesus osculans	17257218	Mount Mellum QLD 4550, Australia				152.92	-26.824
Diamesus osculans	17947002	Mount Mellum QLD 4550, Australia				152.92	-26.824
Diamesus osculans	20121083	Mount Mellum QLD 4550, Australia				152.92	-26.824
Diamesus osculans	20985449	Mount Mellum QLD 4550, Australia				152.92	-26.824
Diamesus osculans	21680693	Mount Mellum QLD 4550, Australia				152.92	-26.824
Diamesus osculans	22156259	Mount Mellum QLD 4550, Australia				152.92	-26.824
Diamesus osculans	22874847	Mount Mellum QLD 4550, Australia				152.92	-26.824
Diamesus osculans	24229668	Mount Mellum QLD 4550, Australia				152.92	-26.824
Diamesus osculans	38292451	Mount Mellum QLD 4550, Australia				152.92	-26.824
Diamesus osculans	38370502	Mount Mellum QLD 4550, Australia				152.92	-26.824
Diamesus osculans	38583124	Mount Mellum QLD 4550, Australia				152.92	-26.824
Diamesus osculans	39182231	Mount Mellum QLD 4550, Australia				152.92	-26.824
Diamesus osculans	39223668	Mount Mellum QLD 4550, Australia				152.92	-26.824
Diamesus osculans	39906039	Mount Mellum QLD 4550, Australia				152.92	-26.824
Diamesus osculans	40630544	Mount Mellum QLD 4550, Australia				152.92	-26.824
Diamesus osculans	40630596	Mount Mellum QLD 4550, Australia				152.92	-26.824
Diamesus osculans	49320401	Mount Mellum QLD 4550, Australia				152.92	-26.824
Diamesus osculans	49576519	Mount Mellum QLD 4550, Australia				152.92	-26.824
Diamesus osculans	68296529	Mount Mellum QLD 4550, Australia				152.92	-26.824
Diamesus osculans	69697497	Mount Mellum QLD 4550, Australia				152.92	-26.824
Diamesus osculans	71341323	Mount Mellum QLD 4550, Australia				152.92	-26.824
Diamesus osculans	71538601	Mount Mellum QLD 4550, Australia				152.92	-26.824
Diamesus osculans	9722753	Queensland, AU				152.966	-26.9163
Diamesus osculans	9909642	Queensland, AU				152.929	-26.9609
Diamesus osculans	70125211	Mount Glorious QLD 4520, Australia				152.77	-27.3322
Diamesus osculans	72963933	Tomewin NSW 2484, Australia				153.377	-28.2542
Diamesus osculans	58677295	Tomewin NSW 2484, Australia				153.377	-28.2542
Diamesus osculans	58677296	Tomewin NSW 2484, Australia				153.377	-28.2542
Diamesus osculans	58677297	Tomewin NSW 2484, Australia				153.377	-28.2542
Diamesus osculans	58677299	Tomewin NSW 2484, Australia				153.377	-28.2542
Diamesus osculans	58677300	Tomewin NSW 2484, Australia				153.377	-28.2542
Diamesus osculans	58677367	Tomewin NSW 2484, Australia				153.377	-28.2542
Diamesus osculans	72673593	Tomewin NSW 2484, Australia				153.377	-28.2545
Diamesus osculans	38534194	Harwood NSW 2465, Australia				153.262	-29.4162
Diamesus osculans	69027717	Tallowwood Ridge NSW 2453, Australia				152.738	-30.2886
Diamesus osculans	39749301	Coffs Harbour NSW, Australia				153.081	-30.3516
Diamesus osculans	36187699	Nambucca Heads NSW 2448, Australia				152.963	-30.6784
Diamesus osculans	42733040	New South Wales, AU				152.932	-30.7968
Diamesus osculans	7490605	Cundletown NSW 2430, Australia				152.527	-31.9004
Diamesus osculans	34577146	Cundletown NSW 2430, Australia				152.526	-31.9009
Diamesus osculans	36054743	Cundletown NSW 2430, Australia				152.526	-31.9009
Diamesus osculans	40575076	Cundletown NSW 2430, Australia				152.526	-31.901
Diamesus osculans	9554313	Cundletown NSW 2430, Australia				152.526	-31.901
Diamesus osculans	11310550	Cundletown NSW 2430, Australia				152.527	-31.901
Diamesus osculans	30167230	Cundletown NSW 2430, Australia				152.526	-31.901
Diamesus osculans	10141397	Cundletown NSW 2430, Australia				152.527	-31.9011
Diamesus osculans	28426685	Cundletown NSW 2430, Australia				152.526	-31.9012
Diamesus osculans	10456558	Cundletown NSW 2430, Australia				152.527	-31.9015
Diamesus osculans	4308549	Tinonee NSW 2430, Australia				152.414	-31.9319
Diamesus osculans	20754783	Tinonee NSW 2430, Australia				152.414	-31.9319
Diamesus osculans	3009756	Tinonee - yard				152.414	-31.9319
Diamesus osculans	3079059	Tinonee - yard				152.414	-31.9319
Diamesus osculans	21616619	Tinonee NSW 2430, Australia				152.414	-31.9319
Diamesus osculans	2898123	Tinonee - yard				152.414	-31.9319
Diamesus osculans	2898127	Tinonee - yard				152.414	-31.9319
Diamesus osculans	5160423	Tinonee NSW 2430, Australia				152.414	-31.9319
Diamesus osculans	2887381	Tinonee - yard				152.414	-31.9319
Diamesus osculans	3381208	Tinonee - yard				152.414	-31.9319
Diamesus osculans	35114569	Bull Hill, Tinonee NSW 2430, Australia				152.401	-31.9416
Diamesus osculans	10136102	Bull Hill, Tinonee NSW 2430, Australia				152.401	-31.9416
Diamesus osculans	10136103	Bull Hill, Tinonee NSW 2430, Australia				152.401	-31.9416
Diamesus osculans	36832667	Bull Hill, Tinonee NSW 2430, Australia				152.401	-31.9416
Diamesus osculans	22440636	Bull Hill, Tinonee NSW 2430, Australia				152.401	-31.9416
Diamesus osculans	10075039	Bull Hill, Tinonee NSW 2430, Australia				152.401	-31.9416
Diamesus osculans	21200448	Bull Hill, Tinonee NSW 2430, Australia				152.401	-31.9416
Diamesus osculans	10606418	Bull Hill, Tinonee NSW 2430, Australia				152.401	-31.9417
Diamesus osculans	46926478	Bull Hill, Tinonee NSW 2430, Australia				152.401	-31.9417
Diamesus osculans	35874502	Bull Hill, Tinonee NSW 2430, Australia				152.401	-31.9417
Diamesus osculans	10694740	Bull Hill, Tinonee NSW 2430, Australia				152.401	-31.9417
Diamesus osculans	41480825	Bull Hill, Tinonee NSW 2430, Australia				152.401	-31.9417
Diamesus osculans	10741731	Bull Hill, Tinonee NSW 2430, Australia				152.401	-31.9417
Diamesus osculans	47587904	Bull Hill, Tinonee NSW 2430, Australia				152.401	-31.9417
