# Supplementary material for: Integrative taxonomy and species distribution models of the genus Diamesus Hope, 1840 (Coleoptera: Staphylinidae: Silphinae)
Source: Sci Rep. 2023 Feb 23;13:3192. doi: 10.1038/s41598-023-30019-x (PMC9950127; doi:10.1038/s41598-023-30019-x)
Supplement: Supplementary file 3 — Supplementary Information 3. [file 41598_2023_30019_MOESM3_ESM.xlsx]

## Sheet: List1
No.	species	sex	size	note	BL (mm)	EW (mm)	EL (mm)	PL (mm)	PW (mm)	SL (mm)	SW (mm)
9	Diamesus osculans	male	small		22	9.1	8	5	6.3	3.4	3.2
2	Diamesus osculans	male	small		25	9.1	7.4	5.2	6.2	3.5	3.2
7	Diamesus osculans	male	small		26	9.1	7.6	5.3	6.3	3.2	3.6
8	Diamesus osculans	male	small		26	9.1	7.9	4.9	6.2	3.9	3.4
11	Diamesus osculans	male	medium		34	11.7	9.1	6.9	8.3	5.3	4.4
12	Diamesus osculans	male	medium		36	11.2	8.7	6.6	7.8	4.3	4.2
13	Diamesus osculans	male	medium		38	11.9	9.2	7.1	8.4	4.8	4.4
15	Diamesus osculans	male	medium		38	12	9.4	7.1	8.5	5	4.2
10	Diamesus osculans	male	large		39	15.5	11.7	8.7	10.8	6.6	5.8
5	Diamesus osculans	male	large		40	16.9	12.9	9.1	11.6	6	6.1
6	Diamesus osculans	male	large		45	16.5	13	8.4	11.6	7.7	6.5
4	Diamesus osculans	male	large		48	17.9	12.6	9.6	12.5	7.4	6.4
1	Diamesus osculans	male	large		49	16.5	10.7	8.6	11.1	6.9	6
23	Diamesus osculans	female	small		28	9.4	7.4	5.5	6.6	4.2	3.6
24	Diamesus osculans	female	small		31	8.8	7.4	5.2	6.3	4.3	3.5
25	Diamesus osculans	female	small		31	9.5	7.3	5.5	6.4	4.4	3.3
14	Diamesus osculans	female	medium		34	13.3	10.8	7.8	9.5	5.5	5.1
21	Diamesus osculans	female	medium		38	12	9.5	6.7	8.1	4.9	4.3
19	Diamesus osculans	female	large		39	14.1	11.2	7.4	9.4	5.9	5.3
16	Diamesus osculans	female	large		42	13.5	11	7.4	9.5	5.6	5.2
18	Diamesus osculans	female	medium		42	12.3	9.6	6.9	8.3	4.5	4.3
3	Diamesus osculans	female	medium		43	13.2	10	6.9	8.8	5.5	4.9
17	Diamesus osculans	female	large		43	12.5	10	7.1	8.8	6	4.5
22	Diamesus osculans	female	medium	(extended)	43	12.5	10.7	7.3	8.7	5.1	4.7
20	Diamesus osculans	female	large	(extended)	44	14.3	11.2	7.7	9.5	6.6	5.3
3	Diamesus bimaculatus	male	small	PLT	27	9.4	7.6	5.4	6.4	4.1	3.3
7	Diamesus bimaculatus	male	small	PLT	33	10.8	9.4	6.4	7.7	4.6	3.9
18	Diamesus bimaculatus	male	medium	PLT	33	12.7	10.4	7.2	9.3	4.6	4.5
8	Diamesus bimaculatus	male	small	PLT	34	10.3	8.9	6.1	7.4	4.9	3.8
14	Diamesus bimaculatus	male	medium	PLT	37	12	10.3	6.7	8.4	5.2	4.4
17	Diamesus bimaculatus	male	large	PLT	40	13.1	10.7	7.1	9.1	5.6	4.7
16	Diamesus bimaculatus	male	large	PLT	41	14.1	11.6	7.8	10.1	5.6	5.3
19	Diamesus bimaculatus	male	large	PLT	41	15.6	12.4	8	10.8	5.7	5.4
1	Diamesus bimaculatus	male	large	LT	43	14.3	11.3	7.8	10.4	6.5	5.3
13	Diamesus bimaculatus	male	large	PLT	43	14.2	12.3	7.9	10	6.4	5.3
9	Diamesus bimaculatus	male	large	PLT	44	14.8	12.3	8.1	10.3	6.5	5.4
4	Diamesus bimaculatus	female	small	PLT	33	10.6	8.8	6	7.1	4.5	3.9
6	Diamesus bimaculatus	female	small	PLT	34	11.2	9.3	6.1	7.3	4.5	3.9
20	Diamesus bimaculatus	female	medium		35	12.9	11.2	7.3	8.9	5	4.6
10	Diamesus bimaculatus	female	medium	PLT	36	12.6	9.8	7.1	8.6	5.2	4.5
2	Diamesus bimaculatus	female	medium	PLT	37	13.2	11.3	6.9	8.8	5.7	4.7
11	Diamesus bimaculatus	female	medium	PLT	37	13.6	11.4	8.2	9.8	6.1	4.9
12	Diamesus bimaculatus	female	medium	PLT	37	12.6	10.5	7.1	8.5	5.5	4.5
5	Diamesus bimaculatus	female	medium	PLT	38	13.1	11	8.1	9.9	6.2	5.1
15	Diamesus bimaculatus	female	medium	PLT	38	12.9	10.7	7.5	9	5.3	4.6
Raw data of measured structures of external morphology of Diamesus.
Abbreviations: BL – body length, EW – combined elytral width, EL – elytral length, PL – median pronotal length, PW – maximum pronotal width, SL – scutellum length, SW – scutellum width; LT - lectotype, PLT - paralectotype.
